# Supplementary material for: Landscape of PCOS co-expression gene and its role in predicting prognosis and assisting immunotherapy in endometrial cancer
Source: J Ovarian Res. 2023 Jul 1;16:129. doi: 10.1186/s13048-023-01201-6 (PMC10315044; doi:10.1186/s13048-023-01201-6)
Supplement: Supplementary file 1 — Additional file 1: Table 1. Genes related to the steroid hormone biologicalprocess. [file 13048_2023_1201_MOESM1_ESM.xlsx]

## Sheet: Sheet1
Supplement Table 1 Genes related to the steroid hormone biological process.
AKR1C1
AKR1C2
AKR1C3
AKR1C4
AKR1D1
COMT
CYP11A1
CYP11B1
CYP11B2
CYP17A1
CYP19A1
CYP1A1
CYP1B1
CYP21A2
CYP3A4
CYP3A43
CYP3A5
CYP3A7
CYP7A1
CYP7B1
HSD11B1
HSD11B2
HSD17B1
HSD17B12
HSD17B2
HSD17B3
HSD17B6
HSD17B7
HSD17B8
HSD3B1
HSD3B2
SRD5A1
SRD5A2
SRD5A3
STS
SULT1E1
SULT2B1
UGT1A1
UGT1A10
UGT1A3
UGT1A4
UGT1A5
UGT1A6
UGT1A7
UGT1A8
UGT1A9
UGT2A1
UGT2A3
UGT2B10
UGT2B11
UGT2B15
UGT2B17
UGT2B28
UGT2B4
UGT2B7
BMP2
BMP5
BMP6
BMPR1B
CACNA1H
CLCN2
CYP21A1
DAB2
DGKQ
DHCR7
DKK3
EGR1
H2-KE6
HSD3B3
HSD3B6
MED1
PPARGC1A
REST
SCARB1
SCP2
STAR
STARD3
WNT4
