# Supplementary material for: Landscape of PCOS co-expression gene and its role in predicting prognosis and assisting immunotherapy in endometrial cancer
Source: J Ovarian Res. 2023 Jul 1;16:129. doi: 10.1186/s13048-023-01201-6 (PMC10315044; doi:10.1186/s13048-023-01201-6)
Supplement: Supplementary file 2 — Additional file 2: Table 2. Two genes were used to build an independent prognosticscore model. [file 13048_2023_1201_MOESM2_ESM.xlsx]

## Sheet: Sheet1
Supplement Table 2 Two genes were used to build an independent prognostic score model.
Gene	Coef
CYP7A1	0.451428
PPARGC1A	0.233382
